# Supplementary material for: Gene–Smoking Interaction Analysis for the Identification of Novel Asthma-Associated Genetic Factors
Source: Int J Mol Sci. 2023 Jul 31;24(15):12266. doi: 10.3390/ijms241512266 (PMC10419280; doi:10.3390/ijms241512266)
Supplement: Supplementary file 1 [file ijms-24-12266-s001.zip › Table S1.xlsx]

## Sheet: Sheet1
Table S1. Top list of genes for gene-smoking interaction analysis in asthma (p ≤ 9.0 × 10–4).
CHR a	Gene	START	END	NSNP b	Z–STAT	p-value
17	GDPD1	57297828	57353328	103	3.856	5.75×10–5
4	UCHL1	41258430	41270472	41	3.837	6.24×10–5
19	CTD-3138B18.4	58740831	58798173	196	3.706	1.05×10–4
17	SMG8	57286761	57292608	5	3.626	1.44×10–4
3	RP11-434D12.1	14176717	14189548	25	3.6	1.59×10–4
19	ZNF544	58739960	58788815	168	3.553	1.90×10–4
17	CTD-2510F5.6	57274927	57292587	32	3.471	2.59×10–4
7	MYL7	44178463	44180931	10	3.468	2.62×10–4
16	ADCY9	4003388	4166186	515	3.455	2.76×10–4
9	DOCK8	214854	465259	774	3.443	2.88×10–4
3	KBTBD8	67048727	67061634	18	3.396	3.41×10–4
17	TRIM25	54965270	54991399	31	3.303	4.78×10–4
14	AK7	96858448	96955764	177	3.301	4.82×10–4
17	PRR11	57232860	57282066	84	3.268	5.42×10–4
5	CTB-78H18.1	171200656	171201743	5	3.263	5.52×10–4
21	MRAP	33664124	33687095	52	3.197	6.94×10–4
3	TMEM43	14166440	14185179	35	3.188	7.17×10–4
17	MINK1	4736683	4801356	166	3.125	8.89×10–4
7	AEBP1	44143960	44154161	23	3.124	8.91×10–4
19	ZNF8	58790317	58807254	53	3.115	9.21×10–4
a Chromosome; b hg19, dbSNP150 version; c Reference allele; d Alternative allele; e Minor allele frequency.
