# Supplementary material for: Gene–Smoking Interaction Analysis for the Identification of Novel Asthma-Associated Genetic Factors
Source: Int J Mol Sci. 2023 Jul 31;24(15):12266. doi: 10.3390/ijms241512266 (PMC10419280; doi:10.3390/ijms241512266)
Supplement: Supplementary file 1 [file ijms-24-12266-s001.zip › Table S2.xlsx]

## Sheet: Sheet1
Table S2. Linkage Disequilibrium (LD) analysis and functional annotation results for SNPs based on seven genes related to asthma.
CHR	BP			SNP		Ref		Alt		MAF		Dʹ		r2		CADD	DANN	Protein-binding	Rank score	Location			p-value		Gene
19	58795986			rs8104061		G		A		0.174		1		1		0.751	0.718	EZH2	2b	Intron			5.0×10-6		ZNF8
19	58791716			rs260499		A		G		0.474		0.99		0.189		4.241	0.533	POLR2A, SCRT1, ZFP37	4	Non-coding transcript, intron			1.0×10-2		ZNF8
19	58792190			rs260498		T		A		0.473		0.99		0.233		10.31	0.895	POLR2A	4	Intron			5.0×10-3		ZNF8
19	58792213			rs260497		T		C		0.473		0.99		0.233		4.473	0.726	POLR2A, SRF	3a	Intron			5.0×10-3		ZNF8
19	58793064			rs11671486		C		G		0.025		1		0.005		11.59	0.886	POLR2A, IKZF1	1f	Intron			4.0×10-1		ZNF8
19	58793554			rs7253055		G		A		0.174		0.99		0.998		2.563	0.238	ZNF588	4	Intron			5.0×10-6		ZNF8
19	58793596			rs12986027		A		G		0.025		1		0.005		8.605	0.896	ZNF588	3a	Intron			4.0×10-1		ZNF8
19	58794003			rs10421600		T		A		0.174		1		0.999		0.274	0.142	-	6	Intron			5.0×10-6		ZNF8
19	58794026			rs10420221		C		T		0.148		1		0.827		2.429	0.49	-	7	Intron			3.0×10-5		ZNF8
19	58794033			rs260496		G		A		0.474		0.99		0.189		3.719	0.667	-	7	Intron			1.0×10-2		ZNF8
19	58794166			rs10420807		G		C		0.174		1		0.999		0.787	0.959	-	5	Intron			5.0×10-6		ZNF8
19	58794240			rs260495		C		T		0.474		0.99		0.189		0.291	0.395	-	5	Intron			1.0×10-2		ZNF8
19	58795134			rs141639024		T		G		0.016		1		0.079		2.046	0.664	-	6	Intron			6.0×10-2		ZNF8
19	58795207			rs2449634		C		T		0.326		1		0.101		0.287	0.13	-	6	Intron			4.0×10-1		ZNF8
19	58795427			rs185328176		A		G		0.031		1		0.152		0.479	0.344	EZH2	3a	Intron			8.0×10-2		ZNF8
19	58795474			rs112884174		T		C		0.174		1		0.999		3.736	0.812	EZH2	4	Intron			5.0×10-6		ZNF8
1	150906995			rs34207591		A		G		0.09		1		1		5.247	0.54	AR, ZBTB33	3a	Upstream transcript, intron			8.0×10-6		SETDB1
1	150902941			rs11204744		A		G		0.221		1		0.028		1.372	0.369	-	6	Intron			7.0×10-2		SETDB1
1	150903206			rs2867297		G		T		0.389		0.99		0.062		2.532	0.537	IRF9	5	Intron			3.0×10-1		SETDB1
1	150903234			rs2867296		G		C		0.389		1		0.063		0.55	0.487	IRF9	5	Intron			3.0×10-1		SETDB1
1	150904712			rs6692228		A		T		0.439		1		0.078		1.676	0.093	TRIM28, ZNF280A, ZNF197, HEK293	3a	Upstream transcript, intron			5.0×10-1		SETDB1
1	150907193			rs139189121		C		T		0.032		1		0.003		11.94	0.792	AR	5	Upstream transcript, intron			7.0×10-1		SETDB1
1	150907201			rs75406390		G		A		0.013		1		0.001		12.28	0.836	AR	5	Upstream transcript, intron			6.0×10-1		SETDB1
1	150907701			rs6587542		G		T		0.389		1		0.063		5.627	0.371	-	6	Upstream transcript, intron			3.0×10-1		SETDB1
1	150907955			rs4970986		A		G		0.389		1		0.063		6.859	0.57	-	6	Upstream transcript, intron			3.0×10-1		SETDB1
1	150908657			rs10888399		G		C		0.221		1		0.028		0.353	0.403	-	7	Upstream transcript, intron			7.0×10-2		SETDB1
1	150909005			rs59024312		T		G		0.389		1		0.063		8.982	0.833	FOXA1, GATA3, GATA6	4	Upstream transcript, intron			3.0×10-1		SETDB1
1	150909465			rs138421852		G		T		0.01		1		0.001		1.79	0.74	-	5	Upstream transcript, intron			9.0×10-1		SETDB1
1	150910727			rs4970931		G		A		0.389		1		0.063		12.57	0.897	-	7	Intron			3.0×10-1		SETDB1
1	150910911			rs9661876		C		T		0.389		1		0.063		2.154	0.208	-	5	Upstream transcript, intron			3.0×10-1		SETDB1
1	150911352			rs71624514		C		T		0.09		1		1		3.043	0.805	-	5	Upstream transcript, intron			8.0×10-6		SETDB1
1	150911494			rs35309985		A		G		0.363		1		0.057		5.238	0.287	-	6	Upstream transcript, intron			3.0×10-1		SETDB1
9	7461176			rs2986259		C		A		0.35		1		1		1.052	0.294	-	7	Intergenic			6.0×10-6		KDM4C
9	7459693			rs2381607		A		G		0.336		0.99		0.935		2.046	0.643	-	6	Intergenic			1.0×10-5		KDM4C
9	7459790			rs2381608		A		G		0.337		0.99		0.932		5.594	0.77	-	6	Intergenic			1.0×10-5		KDM4C
9	7459923			rs754653		T		G		0.16		0.85		0.075		0.539	0.508	-	7	Intergenic			6.0×10-2		KDM4C
9	7459929			rs34110048		T		C		0.141		1		0.088		1.191	0.669	-	7	Intergenic			7.0×10-1		KDM4C
9	7460203			rs2997568		C		G		0.351		0.97		0.949		0.252	0.378	-	5	Intergenic			1.0×10-4		KDM4C
9	7460205			rs2997569		T		G		0.358		0.97		0.922		0.506	0.174	-	5	Intergenic			2.0×10-4		KDM4C
9	7460454			rs2803466		A		G		0.337		0.99		0.937		1.699	0.672	-	6	Intergenic			1.0×10-5		KDM4C
9	7460556			rs2997570		T		C		0.335		0.99		0.928		2.139	0.685	-	6	Intergenic			9.0×10-6		KDM4C
9	7461834			rs35159466		C		G		0.07		1		0.041		0.119	0.314	-	7	Intergenic			7.0×10-1		KDM4C
9	7461862			rs2803467		A		G		0.448		0.99		0.431		1.079	0.41	-	7	Intergenic			1.0×10-3		KDM4C
9	7461871			rs2997572		T		C		0.336		1		0.939		0.885	0.386	-	6	Intergenic			9.0×10-6		KDM4C
9	7462518			rs2765970		G		T		0.336		0.99		0.925		2.445	0.064	-	5	Intergenic			9.0×10-6		KDM4C
9	7462598			rs2997573		T		C		0.45		0.98		0.424		6.306	0.855	-	7	Intergenic			1.0×10-3		KDM4C
9	7462622			rs2986260		T		A		0.45		0.98		0.424		3.659	0.401	-	6	Intergenic			1.0×10-3		KDM4C
9	7463179			rs13296920		C		G		0.151		0.99		0.095		1.276	0.562	-	5	Intergenic			4.0×10-1		KDM4C
9	7463411			rs2257203		G		A		0.357		0.99		0.299		0.561	0.576	-	7	Intergenic			3.0×10-2		KDM4C
9	7463726			rs2997574		C		T		0.29		0.99		0.219		0.368	0.515	-	7	Intergenic			2.0×10-2		KDM4C
9	7463959			rs185261600		C		T		0.024		1		0.013		1.018	0.395	-	7	Intergenic			6.0×10-1		KDM4C
9	7463978			rs2997576		A		G		0.446		0.92		0.371		2.123	0.439	-	6	Intergenic			1.0×10-2		KDM4C
9	7464441			rs2997577		A		T		0.343		0.98		0.943		6.544	0.447	-	6	Intergenic			9.0×10-6		KDM4C
11	102496405			rs2292731		C		T		0.385		1		1		1.217	0.417	FOXA2	5	2KB upstream transcript			7.0×10-6		MMP20
11	102495998			rs2245803		G		T		0.16		1		0.119		17.26	0.985	RXRA, BHLHE40, FOXP1, HMG20A, HNF4A, NFIL3, RARA, SKI, SMAD4	3a	Missense, coding sequence, upstream transcript			7.0×10-3		MMP20
7	44180676			rs117394324		G		A		0.04675		1		1		12.94	0.747	-	5	Intron			2.0×10-4		MYL7
7	44179765			rs741033		C		G		0.2375		1		0.157		1.635	0.664	ZBTB10	4	Intron			1.0×10-3		MYL7
7	44180220			rs73691404		G		T		0.04768		0.99		0.973		3.635	0.588	-	5	Intron			2.0×10-4		MYL7
7	44180226			rs55908146		A		G		0.2378		1		0.157		6.219	0.619	-	5	Intron			7.0×10-4		MYL7
7	44180652			rs4440539		G		T		0.2551		1		0.017		11.73	0.999	-	5	Missense, synonymous, 5 prime UTR, coding sequence			2.0×10-1		MYL7
7	44181287			rs118160492		G		A		0.03932		1		0.002		3.632	0.412	-	5	2KB upstream transcript			8.0×10-1		MYL7
7	44181589			rs17172348		T		C		0.2544		1		0.017		1.699	0.585	ZIC2	4	2KB upstream transcript			2.0×10-1		MYL7
16	4141277			rs2601824		G		A		0.4584		1		1		0.424	0.663	ZNF770	4	Intron			1.0×10-4		ADCY9
16	4139120			rs55784247		A		T		0.4455		0.99		0.941		1.302	0.275	ZNF770	5	Intron			1.0×10-4		ADCY9
16	4139672			rs2238457		A		T		0.473		0.97		0.729		1.982	0.703	-	5	Intron			3.0×10-4		ADCY9
16	4140038			rs2532008		G		A		0.4641		0.99		0.73		0.206	0.558	RXRA, ZNF341, ZNF449, PRDM10, ZIC2, HNF4A	2b	Intron			3.0×10-4		ADCY9
16	4140231			rs7203473		G		C		0.07199		1		0.066		2.085	0.674	RXRA, HNF4A, ZNF449, PRDM10, ZIC2, HNF4A	4	Intron			5.0×10-1		ADCY9
16	4140298			rs732099		C		A		0.0722		1		0.066		0.189	0.67	RXRA, HNF4A, ZNF449	3a	Intron			5.0×10-1		ADCY9
16	4141127			rs758445		C		T		0.07199		1		0.066		0.233	0.675	ZNF770	5	Intron			5.0×10-1		ADCY9
16	4141233			rs2601823		C		T		0.4688		1		0.747		0.101	0.607	ZNF770	3a	Intron			3.0×10-4		ADCY9
16	4141728			rs2601825		T		C		0.4702		0.99		0.743		6.646	0.629	OSR2, SP1, ATF3, CEBPB, HNF4A, MAX, ZNF600	4	Intron			3.0×10-4		ADCY9
16	4142512			rs405470		A		T		0.141		0.04		0		1.321	0.394	-	5	Intron			3.0×10-1		ADCY9
16	4144432			rs2532007		T		C		0.486		0.93		0.694		0.35	0.382	73 sites f	2b	Intron			3.0×10-4		ADCY9
16	4144583			rs80109269		G		C		0.07156		0.95		0.059		0.943	0.439	21 sites g	3a	Intron			7.0×10-1		ADCY9
16	4144811			rs384067		A		C		0.06777		1		0.086		2.631	0.677	CTCF, CREB1	2b	Intron			4.0×10-2		ADCY9
16	4144956			rs72764611		T		C		0.06195		1		0.078		1.475	0.701	CTCF, CEBPA	5	Intron			1.0×10-1		ADCY9
9	346483			rs10814023		T		C		0.1435		1		1		16.07	0.54	POLR2A, ZIC2, CTCF	3a	Intron			1.0×10-4		DOCK8
9	344760			rs7869892		A		G		0.07897		0.97		0.014		3.382	0.536	-	5	Intron			1.0×10-1		DOCK8
9	344891			rs13295023		A		T		0.03166		0.88		0.004		6.394	0.871	-	5	Intron			2.0×10-1		DOCK8
9	345184			rs7046413		A		G		0.2684		0.98		0.44		0.698	0.587	-	6	Intron			3.0×10-2		DOCK8
9	345199			rs7040403		C		G		0.2689		0.98		0.443		2.499	0.129	-	6	Intron			3.0×10-2		DOCK8
9	345314			rs7028453		G		A		0.2642		0.97		0.446		8.27	0.814	-	7	Intron			3.0×10-2		DOCK8
9	345326			rs7019782		T		C		0.2654		0.98		0.451		5.164	0.824	-	7	Intron			4.0×10-2		DOCK8
9	345333			rs7028459		G		A		0.2687		0.97		0.436		7.2	0.789	-	7	Intron			4.0×10-2		DOCK8
9	346269			rs10971611		C		G		0.152		0.98		0.911		4.016	0.446	POLR2A, SMARCA4, ZIC2, CTCF	4	Intron			8.0×10-4		DOCK8
9	346484			rs10758219		G		T		0.1435		1		1		13.54	0.851	POLR2A, ZIC2, CTCF	3a	Intron			1.0×10-4		DOCK8
9	346707			rs10814029		T		A		0.1486		0.98		0.934		6.265	0.795	-	5	Intron			3.0×10-4		DOCK8
9	346739			rs10971641		T		C		0.1484		0.98		0.935		5.205	0.589	-	1f	eQTL, upstream transcript, intron			3.0×10-4		DOCK8
9	346887			rs10491692		G		C		0.1434		0.98		0.974		3.483	0.94	-	7	Intron			3.0×10-4		DOCK8
9	346963			rs10491691		A		T		0.1514		0.98		0.913		4.322	0.749	-	6	Intron			5.0×10-4		DOCK8
a Base-pair position; b Linkage disequilibrium coefficient Dʹ(Dʹ=D/Dmax); c r2 correlation coefficient; d Protein-binding site of transcriptome; e RegulomeDB rank score; f 73 sites: ZNF511, ASH2L, ATF3, BCL6, CEBPB, CEBPG, CHD2, CREB1, EGR1, ELF3, EP300, ETV5, FOXA1, FOXA2, FOXA3, GABPA, GATAD1, GATAD2A, GFI1B, HDAC2, HMG20A, HMG20B, HNF4A, HNF4G, HOMEZ, IRF2, JUND, KAT8, KDM1A, KMT2B, MAX, MLX, …
